# Supplementary material for: Spatial Characteristics, Sources of Volatile Organic Compounds and Effects on O3 Formation in Summer in Taiyuan, China
Source: Toxics. 2026 Mar 4;14(3):220. doi: 10.3390/toxics14030220 (PMC13030084; doi:10.3390/toxics14030220)
Supplement: Supplementary file 1 [file toxics-14-00220-s001.zip]

Archive with 1 entries (1 files):
- toxics-4116427-supplementary.pdf
